# Supplementary material for: Will tourism cultural experience affect tourist citizenship behaviors? A case of the “Village Basketball League” in Taijiang County, Guizhou Province
Source: PLoS One. 2025 Jul 16;20(7):e0326613. doi: 10.1371/journal.pone.0326613 (PMC12266416; doi:10.1371/journal.pone.0326613)
Supplement: S1 File — (XLSX) [file pone.0326613.s001.xlsx]

## Sheet: 村BA最终数据YYX
LYWH_1	LYWH_2	LYWH_3	LYWH_4	YKSR_1	YKSR_2	YKSR_3	XLTY_1	XLTY_2	XLTY_3	FKXW_1	FKXW_2	FKXW_3	FKXW_4	TJXW_1	TJXW_2	TJXW_3	gender	age	education	income	occupation	region
5	5	6	6	5	5	5	6	6	5	5	6	5	6	5	5	6	2	2	2	4	3	3
6	7	7	6	7	6	7	7	7	7	7	7	6	7	6	7	6	2	2	2	3	3	3
6	7	6	6	6	7	7	6	6	6	7	6	6	5	6	6	7	2	3	2	5	3	3
7	6	5	7	7	5	6	6	5	7	6	4	7	6	6	6	5	2	1	2	1	1	3
5	6	5	6	6	6	6	6	6	6	6	7	6	6	6	6	6	1	1	2	4	3	3
7	6	6	7	6	5	6	6	5	6	5	6	5	4	4	6	5	2	3	2	3	3	2
6	7	7	6	6	5	7	7	6	7	6	6	7	6	7	6	7	2	2	2	4	3	3
5	6	7	6	7	5	6	6	5	6	7	6	7	5	7	7	6	2	2	2	5	3	3
6	7	6	6	7	6	7	7	6	6	7	6	7	6	6	6	7	1	2	1	4	3	3
7	6	7	7	7	6	7	7	7	7	7	6	7	7	7	6	7	2	3	1	5	3	3
5	6	6	5	4	4	5	6	6	5	4	5	5	4	6	7	6	2	1	2	2	2	2
6	6	7	7	6	7	7	7	6	7	6	7	6	7	7	6	7	1	2	2	3	3	3
6	7	6	7	6	7	6	7	6	6	6	6	6	7	7	7	6	2	4	2	5	3	3
6	6	6	7	5	6	5	7	5	6	5	4	6	6	7	6	6	2	1	2	2	1	3
5	6	5	6	5	7	6	7	6	7	5	7	7	6	5	6	5	2	2	2	5	3	3
6	7	7	7	5	6	7	6	7	7	6	6	7	7	6	6	7	2	2	2	5	3	3
6	7	6	7	7	6	7	6	6	7	6	7	6	7	6	7	6	2	2	3	4	3	3
6	7	5	6	5	6	5	6	6	7	6	6	7	6	6	7	6	1	1	2	1	1	3
6	7	5	6	7	7	7	7	5	7	5	6	6	7	7	7	6	2	1	2	5	1	3
6	7	6	6	6	7	7	6	7	7	6	7	7	7	6	7	6	2	5	2	5	3	3
5	7	5	6	7	5	7	7	6	5	6	7	5	6	5	6	7	2	1	2	5	3	3
6	7	7	6	6	5	7	6	7	7	6	6	7	7	7	6	5	2	4	1	5	3	3
6	7	7	5	6	6	7	5	5	6	7	7	6	5	7	6	6	1	2	2	5	3	3
6	5	7	7	5	3	4	4	5	6	4	3	4	3	4	5	6	2	1	2	2	2	2
7	6	7	7	6	5	7	7	6	6	7	6	5	6	5	6	6	1	1	2	2	1	3
5	6	7	6	6	7	7	6	6	5	7	7	7	5	6	5	7	2	2	2	5	3	3
6	7	7	6	5	6	6	5	6	7	7	7	5	6	7	6	6	2	2	2	5	3	3
6	7	7	6	6	7	5	7	6	7	7	7	5	6	7	5	6	1	3	2	5	3	3
5	6	7	7	6	7	6	6	7	5	6	5	5	7	5	5	6	2	3	2	5	2	3
6	6	5	6	7	5	7	7	6	5	5	7	7	5	7	6	7	1	4	2	5	3	3
7	6	6	7	6	7	5	7	6	7	7	6	7	7	6	7	6	1	2	2	5	3	3
7	6	6	7	6	7	5	7	6	7	7	6	7	7	6	7	6	1	2	2	5	3	3
6	5	6	7	6	5	6	6	7	6	6	5	6	7	6	7	7	1	2	3	3	3	3
6	6	7	6	6	6	6	7	6	7	7	6	7	7	6	7	6	2	4	1	5	3	3
7	5	6	7	5	4	7	7	6	5	7	7	4	6	5	6	7	2	2	2	4	3	3
6	6	7	6	6	7	7	7	6	7	6	7	7	6	7	6	7	2	2	3	5	3	3
6	7	6	7	7	5	7	6	7	7	6	7	6	7	6	6	7	1	2	3	5	3	3
6	6	5	6	6	5	6	6	5	6	6	5	6	6	5	5	5	2	2	2	5	3	3
6	6	5	6	6	5	6	6	5	6	6	5	6	6	5	5	5	2	2	2	5	3	3
7	6	7	7	6	5	6	5	6	6	7	6	6	7	5	6	6	2	1	2	5	3	3
7	6	7	7	6	5	6	5	6	6	7	6	6	7	5	6	6	1	1	2	5	3	3
7	6	6	7	7	6	5	6	6	7	6	6	5	6	7	6	6	2	3	2	5	2	3
6	7	7	5	5	6	7	5	5	6	6	7	5	7	6	7	7	1	1	2	5	3	3
5	6	7	6	7	5	7	6	7	7	7	5	5	6	6	7	6	1	3	2	5	3	3
5	6	7	5	6	6	7	5	7	6	7	6	5	5	6	7	7	2	2	2	5	3	3
6	5	7	6	6	5	7	5	6	7	7	5	6	6	7	6	7	1	2	2	3	3	1
5	7	6	7	6	6	7	5	6	6	7	5	6	6	6	7	7	2	4	3	5	3	3
6	7	6	7	7	6	6	7	7	5	7	6	4	6	6	7	6	1	3	2	5	3	3
7	6	6	7	6	6	7	6	7	6	6	7	6	6	7	6	7	2	2	2	5	3	3
6	6	6	7	6	6	6	6	6	6	6	7	6	6	7	7	6	2	3	2	5	3	3
5	6	5	7	5	7	5	5	7	6	6	7	7	4	5	7	4	2	3	2	4	3	3
6	7	5	6	6	6	6	5	6	6	7	7	5	5	6	7	7	2	3	2	5	3	3
6	5	7	7	6	7	7	6	7	6	7	6	6	7	6	5	6	2	2	2	5	3	3
7	6	5	6	7	7	7	5	7	6	7	6	6	5	6	6	5	2	2	2	5	3	3
6	7	5	6	7	5	7	7	6	7	7	6	7	6	6	6	7	2	2	2	4	2	1
6	7	6	7	5	6	6	6	7	7	6	7	6	5	6	7	6	1	2	2	5	3	3
5	6	6	7	6	7	7	6	7	6	7	7	6	6	6	7	7	2	3	3	5	2	3
6	5	7	6	6	5	5	7	7	6	6	7	6	6	6	6	7	2	2	3	5	3	2
6	7	5	5	6	7	6	5	6	7	6	5	7	6	7	6	7	1	2	2	3	3	1
7	6	7	5	5	6	7	7	6	5	6	7	7	6	5	7	6	2	2	2	5	3	3
5	6	7	6	7	6	6	5	6	6	7	6	6	6	7	5	5	2	3	2	5	3	3
7	5	6	6	6	6	7	7	6	6	5	6	6	6	7	6	6	1	3	2	5	2	3
6	7	5	6	6	7	5	6	6	7	6	6	5	6	6	7	5	1	2	2	5	3	3
7	7	5	6	7	6	5	7	6	7	6	7	6	5	7	5	6	2	2	2	5	3	3
6	6	6	6	6	6	5	6	6	7	5	7	7	7	5	5	6	2	2	1	5	3	3
6	6	5	6	7	5	6	6	5	6	7	6	6	5	5	6	6	2	1	2	2	1	3
7	6	7	6	7	5	7	7	7	6	7	5	6	6	7	6	7	2	1	2	1	1	3
6	7	7	5	7	6	4	7	6	5	7	6	7	5	5	5	7	1	2	2	5	3	3
5	7	6	6	7	5	6	7	6	6	6	7	5	6	6	5	6	1	2	3	5	2	3
6	5	6	5	6	6	6	7	5	6	7	6	5	6	6	6	5	2	4	2	5	2	3
7	6	7	6	7	6	7	6	7	6	7	6	7	7	6	6	6	1	2	2	5	3	3
7	6	6	5	6	5	6	7	6	5	7	6	6	6	5	6	5	2	2	2	5	3	2
6	7	5	6	7	5	7	4	6	7	5	6	7	4	5	7	7	1	1	2	4	3	2
6	6	6	6	6	5	7	6	6	6	7	6	7	6	7	6	6	2	1	1	1	3	3
7	6	6	5	4	4	4	4	5	5	7	6	6	6	5	6	6	2	1	2	2	1	3
6	5	6	6	7	5	6	7	6	6	7	6	6	7	6	6	6	2	2	2	5	3	2
6	7	6	7	6	5	6	7	6	5	7	6	5	6	7	6	6	2	2	2	5	3	3
7	7	6	6	5	6	7	7	5	6	7	6	5	6	6	7	6	2	1	2	2	1	3
6	7	7	7	6	5	7	5	7	6	6	7	5	6	5	5	6	2	2	2	4	3	2
6	5	7	5	6	5	6	5	7	6	6	7	6	7	5	6	5	2	1	2	2	3	2
6	7	6	6	7	6	7	6	7	6	6	6	7	6	6	6	6	1	2	2	5	3	3
6	6	7	7	6	5	6	7	6	6	7	7	6	7	7	6	7	2	2	3	5	2	3
6	7	7	6	5	6	3	7	6	7	7	6	7	6	5	6	7	2	2	2	5	3	3
6	7	6	6	7	5	7	5	6	7	7	7	6	7	5	7	7	2	2	2	4	3	2
7	7	6	7	7	5	6	7	6	6	7	6	6	7	7	6	7	2	2	2	4	3	3
5	5	6	6	7	5	6	4	3	5	5	2	5	5	6	6	6	2	1	2	1	1	3
5	6	6	4	5	5	5	4	3	4	7	6	5	5	5	5	5	2	1	3	2	1	3
6	5	7	6	7	5	5	6	5	6	6	5	7	6	5	6	5	2	2	2	5	3	3
6	7	6	5	7	7	7	5	6	7	7	6	6	7	5	6	7	2	2	2	4	3	2
6	7	6	5	6	7	7	7	6	7	7	6	7	6	7	7	6	2	2	2	5	2	2
6	5	5	6	6	5	5	5	6	7	6	5	6	5	5	6	7	2	2	2	3	2	3
6	7	7	7	6	5	7	6	6	6	7	6	6	7	6	6	6	2	1	2	4	3	3
5	5	5	6	6	7	6	5	7	6	7	5	6	6	5	6	6	2	1	2	4	2	3
6	7	7	6	5	5	6	5	5	7	7	6	6	6	7	6	7	1	1	2	5	3	3
7	6	7	6	7	5	5	7	6	5	7	6	7	6	7	5	6	2	1	2	3	3	3
6	6	6	6	5	4	5	6	7	6	5	5	5	6	7	3	6	2	2	2	4	5	3
7	7	7	7	6	5	6	6	6	7	7	5	6	6	6	6	6	2	1	2	2	2	3
6	6	7	5	7	7	7	5	6	7	7	7	7	6	5	7	6	2	2	2	5	3	2
6	6	6	6	6	5	7	6	6	7	6	5	4	3	4	5	4	2	1	2	1	5	3
7	6	7	7	7	6	7	6	6	7	7	6	7	6	7	7	6	2	1	2	3	3	3
7	7	7	6	6	6	7	6	6	6	6	6	6	6	6	6	6	2	4	2	5	5	3
5	7	6	5	4	7	5	6	7	6	6	4	5	7	6	7	6	2	2	3	5	3	2
6	7	6	6	6	5	5	6	4	5	6	2	6	5	7	6	5	2	1	2	2	2	3
7	6	7	7	7	5	7	7	6	7	7	6	7	6	7	6	7	1	1	2	5	3	3
6	6	7	5	6	6	6	6	5	6	6	6	4	5	5	5	6	2	1	2	1	1	3
7	7	7	7	6	6	7	7	7	7	7	7	7	7	6	7	7	2	2	1	3	3	3
7	6	5	7	7	4	5	6	5	6	7	6	5	6	5	7	6	2	1	2	4	3	3
6	6	7	6	6	7	7	5	6	5	6	6	7	6	7	7	6	1	2	3	5	3	1
5	6	7	4	6	7	6	6	4	6	6	4	6	5	5	6	5	2	2	2	5	3	3
6	6	6	7	7	5	5	6	6	6	6	5	6	6	5	5	6	1	1	2	1	1	3
7	6	7	7	6	6	6	7	6	7	7	6	6	7	6	7	6	2	2	2	5	3	3
5	6	6	4	6	6	7	6	6	6	7	7	7	7	7	7	7	2	2	1	3	3	3
5	6	6	6	6	5	5	7	7	6	6	6	6	6	6	6	6	2	1	2	1	1	1
6	7	7	6	7	7	7	6	7	6	6	7	6	6	7	5	7	2	2	3	5	3	3
7	6	6	7	6	7	6	7	6	6	7	6	7	7	5	7	6	2	2	3	5	3	3
6	7	5	4	5	6	6	4	4	5	7	6	5	5	5	6	6	2	1	2	5	5	3
7	7	6	7	6	6	7	7	7	6	6	7	6	6	7	7	7	2	2	3	5	3	3
6	5	5	6	6	5	6	6	5	6	6	5	6	6	5	6	5	2	2	2	5	3	3
6	6	6	5	7	5	6	7	6	7	7	5	6	5	7	7	6	2	2	3	5	3	2
6	5	5	6	6	5	6	6	5	6	6	5	6	6	5	6	5	2	2	2	5	3	3
7	6	7	7	6	5	7	5	7	6	7	6	5	6	5	5	7	1	2	2	5	3	3
5	6	6	6	6	5	6	5	5	6	6	5	5	5	5	6	6	2	2	2	1	5	3
7	6	7	6	5	5	7	6	6	6	7	4	6	6	5	6	7	2	2	3	5	2	2
7	5	6	7	7	5	6	5	5	7	6	7	4	6	5	5	7	1	2	2	4	3	3
7	5	6	7	5	4	5	6	5	6	7	7	6	4	5	6	6	2	2	2	5	3	3
6	7	5	6	6	5	6	7	6	5	7	6	5	7	6	7	6	2	2	3	5	3	3
6	7	6	6	6	6	7	6	6	7	6	6	6	6	5	6	6	2	3	3	5	2	2
5	6	7	5	6	3	5	5	6	6	7	6	4	6	5	3	4	1	1	2	5	5	3
5	7	6	7	6	5	6	7	6	7	7	6	7	6	7	6	7	2	2	3	5	2	3
6	5	7	6	7	6	7	7	5	7	7	6	7	5	7	7	5	1	3	3	5	3	3
6	7	7	6	6	5	7	6	5	6	7	7	6	7	6	7	6	1	2	2	5	3	3
6	7	5	7	6	7	5	6	5	7	6	5	7	7	6	7	6	2	2	2	5	3	3
6	7	5	7	7	6	7	5	7	7	7	6	5	7	6	5	7	2	1	3	4	1	3
6	6	6	5	5	7	6	7	5	6	7	6	5	6	5	7	6	2	2	3	5	2	2
6	5	7	6	7	5	6	4	6	7	6	7	5	6	7	5	7	2	2	3	5	2	3
6	7	5	6	6	7	5	7	6	5	6	7	6	7	5	6	5	2	2	2	5	3	3
6	6	7	5	7	6	6	6	7	5	5	6	7	6	6	7	6	2	2	2	5	3	3
6	5	7	6	6	7	5	7	6	6	6	5	6	7	6	7	6	2	3	3	5	3	3
6	6	7	7	5	6	7	6	7	6	5	6	7	6	5	6	5	2	2	2	5	3	3
5	5	6	6	6	6	7	6	5	7	6	7	6	6	6	5	7	2	2	3	5	3	3
7	5	5	6	7	6	6	7	7	5	7	6	5	6	5	6	5	1	2	3	5	3	3
7	6	6	5	5	6	6	6	5	7	5	6	7	6	5	6	7	2	2	2	5	3	3
6	5	7	6	7	5	7	7	6	5	6	7	6	7	5	6	7	1	2	3	5	3	2
7	6	5	5	6	7	6	6	7	5	7	5	6	5	6	7	5	2	2	3	5	3	3
7	6	5	7	6	6	7	6	5	5	7	6	5	6	5	6	6	2	2	3	5	3	1
6	7	6	7	6	7	5	7	6	7	6	7	6	7	6	6	7	2	1	3	5	3	3
6	6	5	7	6	5	7	7	5	5	7	6	5	6	6	5	5	2	2	3	5	3	3
7	6	5	6	7	6	7	5	6	5	7	6	7	6	7	7	5	2	1	3	5	3	3
6	7	5	7	6	5	6	7	7	6	6	7	5	7	5	7	6	2	1	3	4	1	3
6	7	5	7	6	7	7	7	5	6	6	7	6	7	6	5	7	1	3	3	5	3	3
5	5	6	6	6	5	6	5	5	5	7	5	6	6	6	5	6	1	2	2	4	5	3
6	6	6	7	7	7	6	6	6	7	6	5	5	7	6	6	6	2	2	3	5	3	3
5	6	5	6	5	7	7	7	6	7	7	6	7	6	7	7	6	2	2	2	5	3	3
6	7	5	6	6	7	5	7	6	7	6	5	6	6	7	6	7	1	2	3	5	3	3
7	7	6	6	7	6	7	7	7	6	6	7	7	6	7	6	7	2	2	3	5	2	3
6	6	5	6	6	5	4	6	5	6	6	5	6	5	6	7	5	2	2	2	5	3	3
6	6	5	6	6	5	5	6	5	6	6	5	6	5	6	7	5	2	2	2	5	3	3
7	6	7	7	6	7	6	6	6	7	7	7	6	7	6	7	7	2	2	2	5	3	3
7	7	6	7	7	6	7	6	7	6	6	7	7	5	6	6	7	2	2	3	5	3	3
7	6	7	6	6	7	6	7	6	7	7	7	6	7	7	7	6	2	2	3	5	3	3
6	6	7	7	5	4	4	4	3	4	7	7	7	7	4	4	7	1	2	2	5	3	3
6	7	6	7	7	6	6	6	6	7	7	5	6	7	7	7	6	1	2	3	5	3	3
6	7	6	7	7	6	6	7	6	7	7	5	6	6	7	6	7	1	2	3	5	3	3
6	7	6	7	7	6	6	6	6	7	7	6	6	7	6	6	7	2	2	3	5	3	3
6	5	7	5	7	6	6	7	5	6	6	5	5	6	7	5	6	2	2	3	5	3	3
6	6	5	7	6	6	7	6	6	7	6	5	5	6	6	6	7	2	2	3	5	2	1
5	4	5	5	6	4	7	7	7	7	7	6	6	7	6	6	6	2	1	3	5	3	3
6	6	6	5	5	5	5	6	6	5	6	6	6	5	5	6	6	2	1	2	4	3	3
6	6	4	4	4	4	5	5	5	6	6	6	7	7	6	6	6	2	1	2	3	3	3
6	6	7	5	5	4	5	5	3	5	6	5	5	6	3	4	4	2	1	2	5	3	3
5	6	6	6	5	5	6	5	4	5	6	6	5	5	4	4	4	1	1	2	5	3	3
6	7	6	5	6	7	6	7	6	5	6	5	6	7	6	7	6	1	2	3	4	3	3
6	6	5	6	6	6	7	6	5	6	5	5	6	6	5	6	7	2	2	3	5	3	2
7	6	5	6	5	6	6	6	5	7	5	6	5	6	7	7	7	2	2	3	5	3	2
6	7	5	7	5	7	7	7	6	6	7	5	6	7	6	6	7	1	2	3	5	3	3
6	5	7	5	6	5	5	5	6	7	7	6	5	6	6	7	6	1	2	2	5	3	3
6	7	5	7	6	6	7	7	6	5	6	7	5	6	7	6	7	1	3	3	5	3	3
6	5	6	7	7	6	6	5	6	6	6	6	6	7	5	6	5	2	2	3	5	3	3
6	5	6	5	6	7	6	6	6	7	6	7	5	6	7	6	7	2	2	3	5	3	3
6	6	7	6	6	4	5	6	6	5	6	6	7	5	6	7	7	2	1	3	1	1	3
6	7	6	5	6	7	7	6	7	6	7	5	6	7	6	7	6	1	2	3	5	3	3
6	7	5	6	7	6	6	6	5	6	6	7	6	5	6	5	6	2	2	3	3	3	3
6	7	6	7	6	7	7	6	7	6	7	5	6	7	6	7	6	2	2	2	5	3	3
6	7	6	5	6	7	6	6	7	6	7	6	7	6	7	7	7	1	2	3	5	3	3
5	6	7	5	6	5	5	7	6	5	7	6	5	7	6	7	6	2	1	2	4	3	3
5	6	5	4	6	4	7	4	3	6	4	6	4	5	6	5	6	2	1	2	1	1	3
5	6	7	5	6	7	6	5	6	7	6	7	5	6	7	6	7	2	2	3	5	3	3
7	7	7	7	7	5	7	7	6	6	7	7	7	7	7	7	4	2	1	2	3	5	3
7	7	7	7	7	6	6	6	6	6	7	7	7	6	6	6	7	2	1	2	3	3	3
6	5	6	6	6	6	6	5	6	6	6	6	6	6	6	6	6	2	1	2	4	2	3
6	6	6	6	6	5	4	5	5	6	6	6	4	4	4	4	4	2	1	2	3	2	3
6	6	6	6	6	5	7	7	6	7	6	7	7	6	5	5	6	2	2	3	5	3	3
5	5	5	4	5	4	6	5	5	5	7	6	6	6	3	6	5	2	1	2	2	1	3
5	4	5	4	4	4	4	4	4	4	4	4	4	5	4	4	4	2	1	3	1	1	3
5	4	5	6	5	3	5	5	5	5	7	5	5	4	5	4	4	1	1	2	4	3	3
5	4	4	4	6	5	7	4	5	6	7	6	6	7	5	6	6	2	1	2	1	1	3
7	6	5	6	5	6	7	5	5	6	5	6	7	6	7	5	6	2	2	3	5	3	3
6	5	6	7	6	5	6	6	6	7	6	5	6	5	6	6	7	2	2	3	5	3	3
6	6	7	7	6	5	7	6	6	6	7	6	6	7	6	6	6	1	3	1	2	3	3
6	7	5	6	6	7	6	6	5	7	7	6	6	6	7	7	6	2	2	2	3	5	3
5	5	6	6	6	6	5	5	7	6	6	6	6	7	4	5	5	2	1	3	2	1	3
6	5	5	4	4	3	5	5	7	6	7	7	5	7	6	5	2	2	3	1	2	3	2
1	1	1	4	1	1	1	1	2	1	3	3	2	1	1	1	1	2	1	2	5	3	3
7	6	6	7	7	5	6	5	6	7	5	6	5	7	5	6	6	2	4	3	5	3	3
5	5	5	4	5	4	5	4	4	5	7	6	6	6	5	5	5	2	1	2	5	3	3
7	7	7	7	7	5	6	7	7	6	7	6	6	6	6	6	6	2	2	2	2	3	3
7	6	7	7	7	6	6	6	6	7	7	6	6	6	7	6	7	2	2	2	4	3	3
5	7	6	6	5	5	7	5	6	7	7	7	5	6	7	6	6	1	3	2	4	3	3
7	7	7	7	6	6	7	6	5	6	7	4	7	7	7	7	7	2	2	2	5	2	1
6	6	6	6	6	4	6	6	6	6	6	5	5	6	6	6	6	1	1	2	1	1	3
6	5	7	4	5	5	6	5	5	5	7	3	3	5	4	4	3	2	1	2	2	5	3
6	6	6	7	6	4	6	5	5	6	5	6	6	5	6	5	5	1	2	3	5	3	3
7	7	7	7	7	6	7	7	7	7	7	7	7	7	7	7	7	2	1	2	4	3	3
5	7	7	4	7	2	3	5	2	5	7	5	6	6	4	5	5	1	1	1	4	3	3
4	5	5	5	4	4	5	5	5	4	7	6	6	6	6	6	6	2	1	2	1	1	3
5	6	6	7	6	4	6	7	5	6	7	7	5	6	7	7	7	2	1	2	1	1	3
3	6	5	6	6	4	6	6	6	6	6	6	5	6	4	6	6	2	1	2	2	1	3
7	7	7	7	7	6	7	6	6	6	7	6	6	7	6	6	6	1	1	2	3	3	3
5	7	6	6	7	5	6	7	6	6	5	6	6	5	5	6	6	2	2	3	5	3	3
6	7	6	6	7	5	6	7	6	7	7	7	7	7	6	6	7	1	2	2	5	2	3
6	6	7	4	5	3	6	7	6	6	7	7	7	7	5	7	5	2	1	2	2	1	2
6	7	6	6	7	6	7	5	6	7	6	6	7	6	6	6	6	1	3	2	5	2	2
6	5	6	6	4	4	6	5	5	5	7	7	7	6	6	7	4	2	1	2	1	1	2
5	6	6	4	5	5	5	5	6	6	6	6	6	6	3	6	6	2	1	2	1	1	1
6	5	6	7	6	5	6	6	6	7	6	5	5	6	6	7	5	2	2	2	3	3	3
6	7	6	5	6	6	6	6	5	6	7	6	6	6	6	7	6	2	1	2	2	1	3
6	6	6	4	5	4	6	7	7	7	7	6	6	7	6	7	5	2	1	3	2	1	3
6	6	6	6	5	6	6	5	6	6	6	5	4	5	6	6	6	2	1	2	3	3	2
7	5	5	6	5	6	7	6	6	6	7	6	6	7	6	7	6	2	2	2	5	3	3
1	1	1	4	1	1	1	1	2	1	3	3	2	1	1	1	1	2	1	2	5	3	3
6	7	6	7	6	7	7	7	6	7	7	7	7	6	7	7	7	2	2	3	5	3	3
7	7	7	7	6	7	7	7	7	7	7	6	6	6	7	6	7	2	2	2	3	3	3
6	7	6	7	6	7	5	7	6	7	5	6	7	6	5	6	5	2	1	2	4	3	3
6	6	6	5	5	5	6	7	6	6	7	6	5	5	5	6	6	2	1	2	1	1	3
7	7	6	7	7	6	6	7	6	7	7	6	7	7	6	7	7	1	1	2	4	3	3
7	6	7	7	7	6	6	6	6	7	7	6	7	7	6	7	7	1	1	2	5	3	3
5	5	6	6	6	6	7	7	5	6	6	6	6	7	7	5	6	1	1	2	1	1	3
7	6	6	7	7	6	7	7	7	6	6	7	6	7	6	7	7	1	2	2	5	3	3
7	6	6	7	7	6	7	7	7	6	6	7	6	7	6	7	6	2	2	2	5	3	3
7	6	6	7	6	7	6	6	6	7	6	7	7	6	7	7	6	2	2	2	5	3	2
6	7	7	6	7	6	7	7	6	6	6	6	7	6	7	6	7	1	2	2	5	2	3
6	7	7	6	7	6	7	7	7	6	7	6	6	7	6	6	7	1	2	2	5	3	3
7	6	7	7	6	7	6	6	7	7	7	7	6	7	6	7	6	1	2	2	5	3	3
6	3	5	6	5	4	6	7	5	6	7	5	4	5	4	5	5	1	1	2	1	1	3
6	7	6	7	7	6	6	7	7	6	6	7	6	7	7	7	7	2	2	2	4	3	3
6	7	6	6	7	7	7	6	6	7	6	7	6	7	6	6	7	1	2	3	5	3	3
6	7	6	7	7	6	6	7	6	6	7	6	6	7	6	6	7	2	2	2	4	3	2
5	7	4	6	6	7	7	6	4	7	6	5	4	6	6	7	6	1	2	2	4	3	2
6	7	6	7	6	7	5	6	7	6	6	5	5	6	6	6	6	2	1	2	2	3	3
6	7	7	6	6	7	7	6	6	7	7	6	7	5	7	6	6	1	2	2	5	3	1
6	7	6	6	6	6	6	7	6	6	7	6	7	6	5	5	6	2	2	2	5	3	1
6	7	5	7	6	7	5	7	7	5	7	5	5	7	7	6	7	1	1	2	3	3	2
6	7	6	7	6	7	6	7	6	7	7	7	6	7	6	6	7	1	2	3	5	3	3
7	6	6	6	6	4	6	6	5	6	6	6	5	6	5	6	6	1	1	2	1	1	3
5	7	6	7	5	4	7	6	7	5	6	5	7	6	5	6	7	2	1	3	4	3	3
6	7	5	7	5	6	7	5	7	6	6	7	7	5	6	7	5	2	2	2	4	3	2
5	6	6	6	7	6	7	6	6	6	7	6	6	7	6	5	6	1	2	2	5	3	2
5	6	7	5	6	5	7	6	5	6	6	5	5	6	7	5	5	1	2	2	4	3	2
6	7	6	4	6	7	6	6	6	6	7	6	6	7	7	6	7	2	1	2	1	1	2
6	7	5	6	5	5	6	7	5	7	6	5	7	7	6	7	5	1	1	2	4	3	3
6	7	6	7	6	7	7	6	7	6	7	6	7	6	7	7	7	1	2	3	5	3	3
7	5	7	6	7	5	6	5	7	6	7	5	4	6	7	7	5	2	3	2	4	3	3
6	7	6	7	6	6	7	7	6	7	6	7	6	6	7	7	6	1	2	3	5	3	3
6	6	7	6	6	4	6	7	7	6	7	7	6	6	6	6	5	1	1	2	3	3	3
7	6	7	5	6	6	6	5	7	6	7	6	5	6	6	6	7	1	2	3	4	3	2
7	6	6	7	5	4	5	5	4	6	5	4	4	5	5	5	5	1	1	2	2	3	3
3	3	3	5	4	4	4	5	5	4	5	5	5	5	5	5	5	1	2	3	5	2	3
6	7	6	6	7	6	7	7	7	6	6	5	6	7	6	6	6	2	1	2	3	3	3
7	7	7	5	7	7	7	7	6	7	7	6	7	7	6	7	6	2	1	2	1	1	3
1	1	1	4	1	1	1	1	2	1	3	3	2	1	1	1	1	2	1	2	5	3	3
6	7	6	7	6	5	6	7	6	6	6	6	7	6	6	6	6	1	2	3	4	2	3
6	6	7	4	5	3	6	4	4	6	7	7	7	7	6	7	6	2	1	2	1	1	3
7	6	6	7	6	5	7	5	6	6	6	5	5	6	5	7	5	2	1	2	4	2	1
7	6	6	7	7	7	7	7	6	7	6	6	7	7	6	7	7	1	1	2	4	3	3
6	6	7	6	6	5	7	6	7	6	7	6	6	7	5	6	5	2	2	2	4	3	2
5	6	7	3	4	4	7	5	4	5	7	2	7	3	6	4	7	1	1	2	3	3	3
6	7	5	7	6	5	6	5	6	6	6	5	7	6	6	7	6	1	1	2	5	3	3
5	6	6	7	6	5	7	5	6	6	5	6	7	7	5	6	6	1	2	2	5	3	3
5	6	7	5	7	5	7	6	6	5	7	6	7	7	5	7	6	1	2	2	5	3	2
5	7	4	6	3	6	3	6	7	5	7	2	5	3	5	3	6	2	1	2	1	1	3
6	7	5	7	6	5	7	7	7	6	6	7	6	5	7	7	6	1	2	3	5	3	2
7	5	6	7	7	7	7	6	6	7	7	5	6	7	5	7	7	1	1	2	1	1	3
6	7	7	6	6	6	7	6	6	6	6	5	5	5	6	5	5	2	2	2	4	3	3
6	7	5	7	6	6	7	5	6	6	6	5	7	6	6	7	6	2	1	1	5	3	3
7	6	6	7	7	6	7	6	7	7	7	6	6	7	6	7	6	1	2	2	4	2	3
6	5	4	4	4	4	6	6	6	4	7	6	5	6	3	5	6	1	1	2	2	1	3
5	6	6	7	6	5	7	5	6	6	7	5	5	6	6	7	7	2	1	2	1	1	3
6	6	5	7	5	6	6	6	5	6	5	6	5	6	5	5	6	2	1	2	4	3	3
5	5	4	4	4	4	5	5	4	5	6	6	5	6	4	5	5	2	1	1	2	1	3
7	6	5	7	7	5	7	6	7	6	6	6	5	6	7	7	6	1	2	2	5	3	2
7	6	7	7	6	5	6	7	6	6	6	7	7	6	6	6	7	1	1	2	4	2	3
6	6	7	6	7	5	7	6	7	5	7	6	7	5	7	6	7	1	2	2	5	3	2
6	6	6	5	6	5	6	5	6	6	6	6	4	6	5	5	5	2	2	2	5	2	1
6	7	6	6	4	3	5	4	4	6	6	6	4	6	4	5	4	2	1	2	1	1	3
6	7	7	6	7	6	7	6	5	7	7	5	6	5	6	5	6	2	4	2	3	3	3
6	5	5	6	5	4	6	5	6	5	6	6	6	7	4	5	6	2	1	2	1	1	3
7	5	6	7	5	6	6	6	7	6	6	7	6	5	6	6	5	1	2	2	4	3	3
6	6	6	5	6	3	6	3	5	5	5	3	5	5	4	5	5	2	1	2	1	1	3
6	6	7	6	6	7	6	6	6	7	5	6	6	7	6	7	6	2	3	2	2	3	3
5	5	5	4	4	4	5	5	5	5	5	5	4	5	4	5	5	1	1	3	1	1	3
7	5	6	5	6	7	7	6	7	5	6	5	7	6	5	5	6	1	2	2	2	3	3
5	6	5	6	6	7	6	6	5	6	5	5	6	7	5	5	6	1	2	2	5	3	3
7	5	6	7	6	5	6	6	6	7	7	6	6	7	6	7	7	2	1	2	3	3	3
5	6	6	6	6	5	6	6	5	6	6	6	5	6	6	6	6	2	1	3	2	1	3
5	7	6	5	6	5	6	7	6	6	5	6	5	6	5	6	6	1	2	2	5	3	3
6	6	5	6	6	5	6	5	5	6	6	5	6	5	6	6	6	2	1	2	4	2	3
6	6	6	5	6	6	6	5	4	6	7	4	4	4	5	6	6	2	1	2	5	2	3
6	6	6	4	6	4	5	6	6	6	7	6	6	6	6	7	6	1	2	2	5	3	3
4	5	6	4	4	6	5	7	5	5	6	6	5	7	6	5	6	2	1	2	1	1	3
7	7	7	7	6	1	7	5	5	6	7	7	7	7	7	7	7	1	1	2	2	1	3
6	6	6	5	5	4	6	4	4	4	5	5	6	4	4	6	5	1	1	2	1	1	3
5	4	5	7	5	4	4	4	6	5	7	6	6	6	3	4	4	1	1	2	2	1	3
6	6	6	7	6	5	6	6	6	7	6	6	6	6	6	7	6	1	1	2	4	3	3
1	1	1	4	1	1	1	1	2	1	3	3	2	1	1	1	1	2	1	2	5	3	3
